# Supplementary material for: Periostin in Bronchiolitis Obliterans Syndrome after Lung Transplant
Source: Int J Mol Sci. 2024 Sep 27;25(19):10423. doi: 10.3390/ijms251910423 (PMC11477235; doi:10.3390/ijms251910423)
Supplement: Supplementary file 1 [file ijms-25-10423-s001.zip]

Archive with 1 entries (1 files):
- ijms-3193469-supplementary.pdf
